# Supplementary material for: Integrating Serological and Genomic Data to Elucidate Lumpy Skin Disease Virus Diversity in Cattle from Bangladesh
Source: Viruses. 2025 Aug 15;17(8):1126. doi: 10.3390/v17081126 (PMC12390663; doi:10.3390/v17081126)
Supplement: Supplementary file 1 [file viruses-17-01126-s001.zip]

Archive with 1 entries (1 files):
- viruses-3799869-supplementary.pdf
